# Supplementary material for: Brain Organoids: Emerging Platforms for Modern Neuroscience
Source: Brain Sci. 2026 Apr 19;16(4):427. doi: 10.3390/brainsci16040427 (PMC13114865; doi:10.3390/brainsci16040427)
Supplement: Supplementary file 1 [file brainsci-16-00427-s001.zip]

Archive with 1 entries (1 files):
- brainsci-4238251-supplementary.pdf
